# Supplementary material for: A population-based study of familial coaggregation and shared genetic etiology of psychiatric and gastrointestinal disorders
Source: Commun Med (Lond). 2024 Sep 19;4:180. doi: 10.1038/s43856-024-00607-7 (PMC11413006; doi:10.1038/s43856-024-00607-7)
Supplement: Supplementary file 4 — Supplementary data [file 43856_2024_607_MOESM4_ESM.xlsx]

## Sheet: Supplementary Data1
Supplementary Data 1. Distributions and associations of parental history of psychiatric disorders and risk of PUD/GERD/IBS/IBD (sample size=4,504,612).
PUD
	N	n	%	M1				M2
				aOR	LCL	UCL	p-value	aOR	LCL	UCL	p-value
Paternal/Maternal SCZ
P-M-	4432637	555118	12.52	1	-	-	-	1	-	-	-
P-M+	44482	6738	15.15	1.21	1.18	1.24	<1E-16	1.18	1.15	1.22	<1E-16
P+M-	26499	3827	14.44	1.23	1.18	1.27	<1E-16	1.21	1.17	1.26	<1E-16
P+M+	994	177	17.81	1.59	1.33	1.9	3.45768e-07	1.5	1.25	1.79	9.57859e-06
BPD
P-M-	4375797	545502	12.47	1	-	-	-	1	-	-	-
P-M+	76757	12219	15.92	1.35	1.32	1.37	<1E-16	1.31	1.28	1.34	<1E-16
P+M-	48424	7441	15.37	1.26	1.23	1.3	<1E-16	1.23	1.2	1.27	<1E-16
P+M+	3634	698	19.21	1.61	1.47	1.76	<1E-16	1.49	1.36	1.64	<1E-16
MDD
P-M-	3562892	416799	11.7	1	-	-	-	1	-	-	-
P-M+	540642	85252	15.77	1.33	1.32	1.34	<1E-16	1.27	1.26	1.28	<1E-16
P+M-	300423	44611	14.85	1.24	1.22	1.25	<1E-16	1.2	1.19	1.21	<1E-16
P+M+	100655	19198	19.07	1.59	1.56	1.61	<1E-16	1.45	1.43	1.48	<1E-16
OCD
P-M-	4476254	561671	12.55	1	-	-	-	1	-	-	-
P-M+	16361	2429	14.85	1.29	1.24	1.36	<1E-16	1.27	1.21	1.33	<1E-16
P+M-	11677	1684	14.42	1.24	1.17	1.31	8.61533e-14	1.21	1.15	1.28	3.01381e-12
P+M+	320	76	23.75	2.17	1.62	2.91	2.16141e-07	2.1	1.57	2.83	7.96733e-07
GERD
Paternal/Maternal SCZ
P-M-	4432637	581259	13.11	1	-	-	-	1	-	-	-
P-M+	44482	6661	14.97	1.16	1.13	1.19	<1E-16	1.14	1.11	1.17	<1E-16
P+M-	26499	3895	14.7	1.18	1.14	1.23	<1E-16	1.18	1.13	1.22	<1E-16
P+M+	994	161	16.2	1.35	1.13	1.61	0.001	1.3	1.09	1.55	0.0035
BPD
P-M-	4375797	571405	13.06	1	-	-	-	1	-	-	-
P-M+	76757	12281	16	1.28	1.25	1.3	<1E-16	1.25	1.22	1.27	<1E-16
P+M-	48424	7589	15.67	1.23	1.2	1.26	<1E-16	1.2	1.17	1.24	<1E-16
P+M+	3634	701	19.29	1.55	1.42	1.69	<1E-16	1.46	1.34	1.59	<1E-16
MDD
P-M-	3562892	441558	12.39	1	-	-	-	1	-	-	-
P-M+	540642	85549	15.82	1.27	1.26	1.28	<1E-16	1.22	1.21	1.23	<1E-16
P+M-	300423	45872	15.27	1.22	1.21	1.24	<1E-16	1.19	1.18	1.2	<1E-16
P+M+	100655	18997	18.87	1.52	1.5	1.55	<1E-16	1.41	1.38	1.43	<1E-16
OCD
P-M-	4476254	587345	13.12	1	-	-	-	1	-	-	-
P-M+	16361	2665	16.29	1.33	1.28	1.4	<1E-16	1.31	1.25	1.37	<1E-16
P+M-	11677	1894	16.22	1.31	1.25	1.38	<1E-16	1.29	1.22	1.36	<1E-16
P+M+	320	72	22.5	1.91	1.41	2.59	3.02408e-05	1.85	1.36	2.51	8.31021e-05
IBS
Paternal/Maternal SCZ
P-M-	4432637	257782	5.82	1	-	-	-	1	-	-	-
P-M+	44482	3238	7.28	1.26	1.22	1.31	<1E-16	1.22	1.18	1.27	<1E-16
P+M-	26499	1861	7.02	1.27	1.21	1.33	<1E-16	1.24	1.18	1.31	6.66134e-16
P+M+	994	79	7.95	1.47	1.17	1.85	0.001	1.35	1.07	1.7	0.012
BPD
P-M-	4375797	253206	5.79	1	-	-	-	1	-	-	-
P-M+	76757	5793	7.55	1.34	1.3	1.38	<1E-16	1.3	1.26	1.33	<1E-16
P+M-	48424	3640	7.52	1.31	1.27	1.36	<1E-16	1.28	1.23	1.33	<1E-16
P+M+	3634	321	8.83	1.54	1.36	1.74	6.45395e-12	1.42	1.26	1.61	2.05025e-08
MDD
P-M-	3562892	192123	5.39	1	-	-	-	1	-	-	-
P-M+	540642	40056	7.41	1.35	1.34	1.37	<1E-16	1.29	1.27	1.3	<1E-16
P+M-	300423	21432	7.13	1.3	1.28	1.32	<1E-16	1.26	1.24	1.28	<1E-16
P+M+	100655	9349	9.29	1.68	1.64	1.71	<1E-16	1.52	1.48	1.55	<1E-16
OCD
P-M-	4476254	260628	5.82	1	-	-	-	1	-	-	-
P-M+	16361	1346	8.23	1.49	1.4	1.58	<1E-16	1.44	1.36	1.53	<1E-16
P+M-	11677	953	8.16	1.46	1.37	1.57	<1E-16	1.41	1.32	1.51	<1E-16
P+M+	320	33	10.31	1.83	1.21	2.76	0.004	1.73	1.14	2.61	0.0096
IBD
Paternal/Maternal SCZ
P-M-	4432637	138842	3.13	1	-	-	-	1	-	-	-
P-M+	44482	1555	3.5	1.13	1.07	1.19	6.56834e-06	1.12	1.06	1.19	0.000122946
P+M-	26499	902	3.4	1.05	0.98	1.13	0.1545	1.05	0.98	1.13	0.1831
P+M+	994	38	3.82	1.19	0.83	1.7	0.3507	1.17	0.82	1.67	0.3959
BPD
P-M-	4375797	136626	3.12	1	-	-	-	1	-	-	-
P-M+	76757	2883	3.76	1.2	1.15	1.25	<1E-16	1.19	1.14	1.24	4.44089e-16
P+M-	48424	1684	3.48	1.11	1.05	1.17	0.0002	1.1	1.04	1.16	0.0006
P+M+	3634	144	3.96	1.29	1.07	1.54	0.0065	1.26	1.05	1.51	0.0141
MDD
P-M-	3562892	108426	3.04	1	-	-	-	1	-	-	-
P-M+	540642	18932	3.5	1.18	1.16	1.2	<1E-16	1.17	1.15	1.19	<1E-16
P+M-	300423	10213	3.4	1.15	1.12	1.18	<1E-16	1.14	1.11	1.16	<1E-16
P+M+	100655	3766	3.74	1.29	1.24	1.34	<1E-16	1.25	1.21	1.3	<1E-16
OCD
P-M-	4476254	140305	3.13	1	-	-	-	1	-	-	-
P-M+	16361	605	3.7	1.17	1.07	1.28	0.0006	1.16	1.06	1.27	0.0011
P+M-	11677	415	3.55	1.12	1	1.25	0.0431	1.11	0.99	1.24	0.0625
P+M+	320	12	3.75	1.27	0.66	2.43	0.4708	1.25	0.65	2.39	0.5026
M1: adjusted sex, birth cohort, age, income level, urbanization level, father’s age, and mother’s age
M2: further adjusted the outcome individual’s self-corresponding psychiatric diagnosis

## Sheet: Supplementary Data2
Supplementary Data 2. Distributions and associations between same-sex twin's history of psychiatric disorders and risk of PUD/GERD/IBS/IBD (sample size=51,664).
PUD
		N	n	%	M1				M2
					OR	LCL	UCL	p-value	OR	LCL	UCL	p-value
SCZ	No	51244	4759	9.29	1	-	-	-	1	-	-	-
	Yes	420	64	15.24	1.29	0.96	1.74	0.0883	1.2	0.9	1.62	0.2139
BPD	No	51176	4728	9.24	1	-	-	-	1	-	-	-
	Yes	488	95	19.47	1.85	1.43	2.38	2.20341e-06	1.82	1.42	2.32	1.73725e-06
MDD	No	49067	4371	8.91	1	-	-	-	1	-	-	-
	Yes	2597	452	17.4	1.51	1.34	1.71	3.45926e-11	1.4	1.24	1.58	5.23191e-08
OCD	No	51323	4770	9.29	1	-	-	-	1	-	-	-
	Yes	341	53	15.54	1.56	1.12	2.17	0.0077	1.51	1.11	2.07	0.0096
GERD
SCZ	No	51244	5624	10.97	1	-	-	-	1	-	-	-
	Yes	420	64	15.24	1.2	0.9	1.61	0.2101	1.13	0.84	1.51	0.4203
BPD	No	51176	5598	10.94	1	-	-	-	1	-	-	-
	Yes	488	90	18.44	1.49	1.15	1.92	0.0024	1.43	1.12	1.83	0.0046
MDD	No	49067	5209	10.62	1	-	-	-	1	-	-	-
	Yes	2597	479	18.44	1.46	1.3	1.63	5.46183e-11	1.32	1.18	1.48	1.55261e-06
OCD	No	51323	5623	10.96	1	-	-	-	1	-	-	-
	Yes	341	65	19.06	1.61	1.17	2.2	0.0033	1.49	1.11	2.01	0.0087
IBS
SCZ	No	51244	2509	4.9	1	-	-	-	1	-	-	-
	Yes	420	38	9.05	1.51	1.02	2.22	0.0378	1.31	0.9	1.91	0.1624
BPD	No	51176	2505	4.89	1	-	-	-	1	-	-	-
	Yes	488	42	8.61	1.37	0.94	1.99	0.0969	1.35	0.97	1.89	0.0764
MDD	No	49067	2316	4.72	1	-	-	-	1	-	-	-
	Yes	2597	231	8.89	1.49	1.27	1.74	6.88342e-07	1.37	1.18	1.6	5.0591e-05
OCD	No	51323	2508	4.89	1	-	-	-	1	-	-	-
	Yes	341	39	11.44	2.06	1.39	3.06	0.0003	1.95	1.35	2.84	0.0004
IBD
SCZ	No	51244	1682	3.28	1	-	-	-	1	-	-	-
	Yes	420	9	2.14	0.87	0.49	1.53	0.6317	0.84	0.44	1.63	0.601737
BPD	No	51176	1677	3.28	1	-	-	-	1	-	-	-
	Yes	488	14	2.87	0.96	0.57	1.62	0.8815	0.93	0.55	1.59	0.788717
MDD	No	49067	1602	3.26	1	-	-	-	1	-	-	-
	Yes	2597	89	3.43	1.08	0.86	1.36	0.5169	1.11	0.89	1.38	0.3652
OCD	No	51323	1676	3.27	1	-	-	-	1	-	-	-
	Yes	341	15	4.4	1.27	0.73	2.22	0.3964	1.33	0.78	2.28	0.2973
M1: adjusted sex, birth cohort, age, income level, and urbanization level
M2: further adjusted the outcome individual’s self-corresponding psychiatric diagnosis

## Sheet: Supplementary Data3
Supplementary Data 3. Distributions and associations between full sibling's history of psychiatric disorders and risk of PUD/GERD/IBS/IBD (sample size=3,322,959).
PUD
		N	n	%	M1				M2
					OR	LCL	UCL	p-value	OR	LCL	UCL	p-value
SCZ	No	3282073	394311	12.01	1	-	-	-	1	-	-	-
	Yes	40886	6603	16.15	1.12	1.09	1.15	2.22045e-16	1.13	1.1	1.17	8.21565e-15
BPD	No	3270885	392435	12	1	-	-	-	1	-	-	-
	Yes	52074	8479	16.28	1.19	1.16	1.22	<1E-16	1.25	1.22	1.28	<1E-16
MDD	No	3044851	355667	11.68	1	-	-	-	1	-	-	-
	Yes	278108	45247	16.27	1.2	1.19	1.22	<1E-16	1.22	1.21	1.23	<1E-16
OCD	No	3299241	397268	12.04	1	-	-	-	1	-	-	-
	Yes	23718	3646	15.37	1.18	1.13	1.22	<1E-16	1.23	1.19	1.28	<1E-16
GERD
SCZ	No	3282073	423846	12.91	1	-	-	-	1	-	-	-
	Yes	40886	6390	15.63	1.08	1.05	1.11	5.66789e-08	1.08	1.05	1.11	5.66789e-08
BPD	No	3270885	421763	12.89	1	-	-	-	1	-	-	-
	Yes	52074	8473	16.27	1.15	1.12	1.18	<1E-16	1.19	1.16	1.22	<1E-16
MDD	No	3044851	384974	12.64	1	-	-	-	1	-	-	-
	Yes	278108	45262	16.27	1.17	1.15	1.18	<1E-16	1.17	1.16	1.18	<1E-16
OCD	No	3299241	426226	12.92	1	-	-	-	1	-	-	-
	Yes	23718	4010	16.91	1.24	1.19	1.28	<1E-16	1.28	1.23	1.32	<1E-16
IBS
SCZ	No	3282073	185634	5.66	1	-	-	-	1	-	-	-
	Yes	40886	3090	7.56	1.15	1.11	1.2	2.10409e-12	1.19	1.15	1.24	<1E-16
BPD	No	3270885	184873	5.65	1	-	-	-	1	-	-	-
	Yes	52074	3851	7.4	1.14	1.1	1.18	2.55129e-13	1.22	1.18	1.26	<1E-16
MDD	No	3044851	167987	5.52	1	-	-	-	1	-	-	-
	Yes	278108	20737	7.46	1.17	1.16	1.19	<1E-16	1.21	1.19	1.23	<1E-16
OCD	No	3299241	186668	5.66	1	-	-	-	1	-	-	-
	Yes	23718	2056	8.67	1.34	1.27	1.41	<1E-16	1.47	1.4	1.54	<1E-16
IBD
SCZ	No	3282073	100202	3.05	1	-	-	-	1	-	-	-
	Yes	40886	1177	2.88	1	0.94	1.06	0.9753	1.02	0.96	1.09	0.486
BPD	No	3270885	99775	3.05	1	-	-	-	1	-	-	-
	Yes	52074	1604	3.08	0.96	0.91	1.02	0.1994	1.05	0.99	1.1	0.0959
MDD	No	3044851	92470	3.04	1	-	-	-	1	-	-	-
	Yes	278108	8909	3.2	1.03	1	1.05	0.0398	1.09	1.07	1.12	1.39444e-13
OCD	No	3299241	100561	3.05	1	-	-	-	1	-	-	-
	Yes	23718	818	3.45	1.07	0.99	1.16	0.1083	1.16	1.08	1.26	0.000160476
M1: adjusted sex, birth cohort, age, income level, urbanization level, sibling’s age, and sibling size
M2: further adjusted the outcome individual’s self-corresponding psychiatric diagnosis

## Sheet: Supplementary Data4
Supplementary Data 4. Distributions and associations between full sibling's history of psychiatric disorders (dose-response relationship) and risk of PUD/GERD/IBS/IBD (sample size=3,322,959).
PUD
	N	n	%	M1				M2
				OR	LCL	UCL	p-value	OR	LCL	UCL	p-value
SCZ
<1E-16	3282073	394311	12.01	1	-	-	-	1	-	-	-
1	40037	6438	16.08	1.11	1.08	1.15	7.31275e-11	1.13	1.1	1.16	<1E-16
≥2	849	165	19.43	1.29	1.07	1.55	0.0078	1.31	1.09	1.56	0.0038
BPD
<1E-16	3270885	392435	12	1	-	-	-	1	-	-	-
1	51315	8319	16.21	1.18	1.15	1.22	<1E-16	1.24	1.21	1.28	<1E-16
≥2	759	160	21.08	1.46	1.19	1.78	0.0002	1.5	1.25	1.81	1.7579e-05
MDD
<1E-16	3044851	355667	11.68	1	-	-	-	1	-	-	-
1	266146	42842	16.1	1.2	1.18	1.21	<1E-16	1.21	1.2	1.23	<1E-16
≥2	11962	2405	20.11	1.39	1.32	1.46	<1E-16	1.39	1.33	1.46	<1E-16
OCD
<1E-16	3299241	397268	12.04	1	-	-	-	1	-	-	-
1	23546	3602	15.3	1.17	1.13	1.22	8.88178e-16	1.23	1.18	1.27	<1E-16
≥2	172	44	25.58	1.87	1.25	2.79	0.0023	1.91	1.31	2.77	0.0007
GERD
SCZ
<1E-16	3282073	423846	12.91	1	-	-	-	1	-	-	-
1	40037	6241	15.59	1.08	1.05	1.11	5.66789e-08	1.08	1.05	1.11	5.66789e-08
≥2	849	149	17.55	1.2	1	1.43	0.0493	1.2	1	1.43	0.0454
BPD
<1E-16	3270885	421763	12.89	1	-	-	-	1	-	-	-
1	51315	8325	16.22	1.15	1.12	1.18	<1E-16	1.18	1.16	1.21	<1E-16
≥2	759	148	19.5	1.35	1.11	1.64	0.0022	1.36	1.13	1.64	0.0012
MDD
<1E-16	3044851	384974	12.64	1	-	-	-	1	-	-	-
1	266146	43054	16.18	1.16	1.15	1.18	<1E-16	1.17	1.15	1.18	<1E-16
≥2	11962	2208	18.46	1.24	1.17	1.3	1.11022e-15	1.22	1.16	1.28	2.44249e-15
OCD
<1E-16	3299241	426226	12.92	1	-	-	-	1	-	-	-
1	23546	3979	16.9	1.24	1.19	1.28	<1E-16	1.28	1.23	1.33	<1E-16
≥2	172	31	18.02	1.11	0.71	1.74	0.6489	1.13	0.74	1.71	0.5799
IBS
SCZ
<1E-16	3282073	185634	5.66	1	-	-	-	1	-	-	-
1	40037	3018	7.54	1.15	1.11	1.2	2.10409e-12	1.19	1.15	1.24	<1E-16
≥2	849	72	8.48	1.28	0.99	1.67	0.0627	1.33	1.04	1.69	0.0205
BPD
<1E-16	3270885	184873	5.65	1	-	-	-	1	-	-	-
1	51315	3779	7.36	1.13	1.09	1.18	1.55332e-09	1.21	1.17	1.26	<1E-16
≥2	759	72	9.49	1.42	1.07	1.89	0.016	1.5	1.16	1.93	0.0018
MDD
<1E-16	3044851	167987	5.52	1	-	-	-	1	-	-	-
1	266146	19672	7.39	1.17	1.15	1.19	<1E-16	1.2	1.18	1.22	<1E-16
≥2	11962	1065	8.9	1.34	1.24	1.44	1.68754e-14	1.37	1.29	1.47	<1E-16
OCD
<1E-16	3299241	186668	5.66	1	-	-	-	1	-	-	-
1	23546	2022	8.59	1.32	1.26	1.4	<1E-16	1.46	1.39	1.53	<1E-16
≥2	172	34	19.77	3.32	2.16	5.09	4.07275e-08	3.42	2.31	5.06	7.88279e-10
IBD
SCZ
<1E-16	3282073	100202	3.05	1	-	-	-	1	-	-	-
1	40037	1152	2.88	1	0.94	1.06	0.916	1.02	0.96	1.09	0.5349
≥2	849	25	2.94	1.19	0.79	1.79	0.4156	1.22	0.82	1.82	0.316
BPD
<1E-16	3270885	99775	3.05	1	-	-	-	1	-	-	-
1	51315	1581	3.08	0.96	0.91	1.02	0.1897	1.05	0.99	1.1	0.1058
≥2	759	23	3.03	1.07	0.69	1.65	0.7767	1.21	0.82	1.77	0.3384
MDD
<1E-16	3044851	92470	3.04	1	-	-	-	1	-	-	-
1	266146	8492	3.19	1.02	1	1.05	0.0591	1.09	1.06	1.12	8.49179e-10
≥2	11962	417	3.49	1.09	0.97	1.23	0.1413	1.23	1.1	1.37	0.000218155
OCD
<1E-16	3299241	100561	3.05	1	-	-	-	1	-	-	-
1	23546	814	3.46	1.07	0.99	1.16	0.1069	1.16	1.08	1.26	0.000160476
≥2	172	4	2.33	0.97	0.38	2.48	0.9459	1.11	0.5	2.48	0.79837
M1: adjusted sex, birth cohort, age, income level, urbanization level, sibling’s age, and sibling size
M2: further adjusted the outcome individual’s self-corresponding psychiatric diagnosis

## Sheet: Supplementary Data5
Supplementary Data 5. Distributions and associations of parental history of gastrointestinal disorders and risk of SCZ/BPD/MDD/OCD (sample size=4,504,612).
SCZ
	N	n	%	M1				M2
				aOR	LCL	UCL	p-value	aOR	LCL	UCL	p-value
Paternal/ Maternal PUD
P-M-	1795496	13702	0.76	1	-	-	-	1	-	-	-
P-M+	891948	7628	0.86	1	0.97	1.03	0.8571	0.97	0.95	1	0.0655
P+M-	1005986	8846	0.88	1.03	1	1.06	0.0315	1.01	0.99	1.04	0.3486
P+M+	811182	8271	1.02	1.06	1.03	1.09	0.0002	1	0.97	1.03	0.9725
GERD
P-M-	2508129	21198	0.85	1	-	-	-	1	-	-	-
P-M+	878521	7401	0.84	0.95	0.93	0.98	0.0009	0.94	0.91	0.96	5.77036e-06
P+M-	708529	6279	0.89	1	0.97	1.03	0.952	0.99	0.96	1.02	0.4026
P+M+	409433	3569	0.87	0.95	0.91	0.98	0.004	0.92	0.88	0.95	1.95132e-05
IBS
P-M-	3490898	28425	0.81	1	-	-	-	1	-	-	-
P-M+	469988	4548	0.97	1.11	1.08	1.15	7.31275e-11	1.07	1.04	1.11	4.66891e-05
P+M-	426237	4166	0.98	1.13	1.09	1.17	1.33897e-11	1.1	1.06	1.14	2.82214e-07
P+M+	117489	1308	1.11	1.2	1.13	1.27	9.41351e-10	1.09	1.03	1.15	0.0052
IBD
P-M-	4280388	36322	0.85	1	-	-	-	1	-	-	-
P-M+	104886	1014	0.97	1.05	0.99	1.12	0.1132	1.03	0.96	1.1	0.3935
P+M-	90981	849	0.93	1.04	0.97	1.11	0.2894	1.02	0.95	1.1	0.5596
P+M+	28357	262	0.92	0.99	0.88	1.13	0.9366	0.94	0.82	1.06	0.3097
BPD
Paternal/ Maternal PUD
P-M-	1795496	17175	0.96	1	-	-	-	1	-	-	-
P-M+	891948	10391	1.16	1.16	1.13	1.19	<1E-16	1.11	1.08	1.13	<1E-16
P+M-	1005986	10900	1.08	1.09	1.06	1.11	2.3137e-13	1.05	1.02	1.08	0.0001
P+M+	811182	10859	1.34	1.28	1.25	1.31	<1E-16	1.15	1.12	1.18	<1E-16
GERD
P-M-	2508129	25634	1.02	1	-	-	-	1	-	-	-
P-M+	878521	10524	1.2	1.15	1.12	1.17	<1E-16	1.09	1.06	1.12	8.49179e-10
P+M-	708529	8016	1.13	1.09	1.06	1.11	2.3137e-13	1.05	1.02	1.08	0.0002
P+M+	409433	5151	1.26	1.18	1.15	1.22	<1E-16	1.07	1.04	1.1	2.26128e-06
IBS
P-M-	3490898	36492	1.05	1	-	-	-	1	-	-	-
P-M+	469988	6011	1.28	1.19	1.15	1.22	<1E-16	1.12	1.09	1.15	2.22045e-16
P+M-	426237	5133	1.2	1.12	1.09	1.16	9.51017e-13	1.08	1.05	1.12	2.94627e-06
P+M+	117489	1689	1.44	1.3	1.24	1.37	<1E-16	1.12	1.07	1.18	5.63002e-06
IBD
P-M-	4280388	46534	1.09	1	-	-	-	1	-	-	-
P-M+	104886	1327	1.27	1.13	1.07	1.19	6.56834e-06	1.06	1	1.12	0.039
P+M-	90981	1116	1.23	1.11	1.05	1.18	0.000457009	1.06	1	1.13	0.0471
P+M+	28357	348	1.23	1.08	0.97	1.21	0.172376	0.93	0.83	1.04	0.206
MDD	MDD
Paternal/ Maternal PUD
P-M-	1795496	92773	5.17	1	-	-	-	1	-	-	-
P-M+	891948	58303	6.54	1.21	1.2	1.22	<1E-16	1.15	1.14	1.17	<1E-16
P+M-	1005986	60469	6.01	1.12	1.1	1.13	<1E-16	1.08	1.07	1.09	<1E-16
P+M+	811182	61294	7.56	1.34	1.33	1.36	<1E-16	1.21	1.2	1.22	<1E-16
GERD
P-M-	2508129	139225	5.55	1	-	-	-	1	-	-	-
P-M+	878521	59159	6.73	1.19	1.18	1.2	<1E-16	1.13	1.12	1.15	<1E-16
P+M-	708529	44562	6.29	1.12	1.1	1.13	<1E-16	1.08	1.07	1.09	<1E-16
P+M+	409433	29893	7.3	1.27	1.26	1.29	<1E-16	1.15	1.14	1.17	<1E-16
IBS
P-M-	3490898	200804	5.75	1	-	-	-	1	-	-	-
P-M+	469988	33766	7.18	1.22	1.2	1.23	<1E-16	1.16	1.14	1.17	<1E-16
P+M-	426237	28782	6.75	1.15	1.14	1.17	<1E-16	1.12	1.1	1.13	<1E-16
P+M+	117489	9487	8.07	1.34	1.31	1.37	<1E-16	1.17	1.14	1.2	<1E-16
IBD
P-M-	4280388	257841	6.02	1	-	-	-	1	-	-	-
P-M+	104886	7086	6.76	1.09	1.07	1.12	1.39444e-13	1.04	1.01	1.06	0.0084
P+M-	90981	5981	6.57	1.08	1.05	1.11	5.66789e-08	1.04	1.01	1.07	0.0072
P+M+	28357	1931	6.81	1.1	1.05	1.15	0.0002	0.96	0.91	1.01	0.1053
OCD
Paternal/ Maternal PUD
P-M-	1795496	8286	0.46	1	-	-	-	1	-	-	-
P-M+	891948	4956	0.56	1.17	1.13	1.22	8.88178e-16	1.13	1.09	1.17	1.33897e-11
P+M-	1005986	5390	0.54	1.14	1.1	1.18	2.55129e-13	1.11	1.07	1.15	1.39759e-08
P+M+	811182	5178	0.64	1.32	1.27	1.36	<1E-16	1.21	1.17	1.26	<1E-16
GERD
P-M-	2508129	11874	0.47	1	-	-	-	1	-	-	-
P-M+	878521	5122	0.58	1.2	1.16	1.24	<1E-16	1.15	1.11	1.19	3.55271e-15
P+M-	708529	4035	0.57	1.18	1.13	1.22	<1E-16	1.14	1.1	1.18	2.55129e-13
P+M+	409433	2779	0.68	1.36	1.3	1.42	<1E-16	1.24	1.19	1.3	<1E-16
IBS
P-M-	3490898	16766	0.48	1	-	-	-	1	-	-	-
P-M+	469988	3151	0.67	1.35	1.3	1.41	<1E-16	1.26	1.22	1.31	<1E-16
P+M-	426237	2888	0.68	1.37	1.32	1.43	<1E-16	1.31	1.26	1.36	<1E-16
P+M+	117489	1005	0.86	1.68	1.58	1.8	<1E-16	1.4	1.31	1.5	<1E-16
IBD
P-M-	4280388	22511	0.53	1	-	-	-	1	-	-	-
P-M+	104886	582	0.55	1.06	0.97	1.15	0.1828	0.99	0.9	1.07	0.7288
P+M-	90981	548	0.6	1.15	1.05	1.25	0.0018	1.09	1	1.19	0.0503
P+M+	28357	169	0.6	1.1	0.94	1.29	0.2113	0.93	0.79	1.09	0.3648
M1: adjusted sex, birth cohort, age, income level, urbanization level, father’s age, and mother’s age
M2: further adjusted the outcome individual’s self-corresponding gastrointestinal diagnosis

## Sheet: Supplementary Data6
Supplementary Data 6. Distributions and associations between same-sex twin's history of gastrointestinal disorders and risk of SCZ/BPD/MDD/OCD (sample size=51,664).
SCZ
		N	n	%	M1				M2
					OR	LCL	UCL	p-value	OR	LCL	UCL	p-value
PUD	No	46841	356	0.76	1	-	-	-	1	-	-	-
	Yes	4823	64	1.33	1.2	0.89	1.61	0.2241	1.27	0.96	1.67	0.0962
GERD	No	45976	356	0.77	1	-	-	-	1	-	-	-
	Yes	5688	64	1.13	1.12	0.84	1.5	0.4239	1.19	0.9	1.57	0.2154
IBS	No	49117	382	0.78	1	-	-	-	1	-	-	-
	Yes	2547	38	1.49	1.33	0.89	2	0.166	1.52	1.08	2.14	0.0164
IBD	No	49973	411	0.82	1	-	-	-	1	-	-	-
	Yes	1691	9	0.53	0.83	0.46	1.49	0.5344	0.82	0.42	1.6	0.5667
BPD
PUD	No	46841	393	0.84	1	-	-	-	1	-	-	-
	Yes	4823	95	1.97	1.83	1.42	2.35	2.57009e-06	1.77	1.4	2.24	1.91517e-06
GERD	No	45976	398	0.87	1	-	-	-	1	-	-	-
	Yes	5688	90	1.58	1.45	1.12	1.87	0.005	1.44	1.13	1.83	0.0029
IBS	No	49117	446	0.91	1	-	-	-	1	-	-	-
	Yes	2547	42	1.65	1.39	0.96	2	0.0786	1.4	1.01	1.93	0.0406
IBD	No	49973	474	0.95	1	-	-	-	1	-	-	-
	Yes	1691	14	0.83	0.94	0.55	1.61	0.82	0.97	0.54	1.72	0.9049
MDD
PUD	No	46841	2145	4.58	1	-	-	-	1	-	-	-
	Yes	4823	452	9.37	1.46	1.29	1.65	1.66918e-09	1.49	1.33	1.67	6.56342e-12
GERD	No	45976	2118	4.61	1	-	-	-	1	-	-	-
	Yes	5688	479	8.42	1.37	1.22	1.54	1.17115e-07	1.42	1.28	1.58	6.66365e-11
IBS	No	49117	2366	4.82	1	-	-	-	1	-	-	-
	Yes	2547	231	9.07	1.42	1.21	1.67	1.98854e-05	1.5	1.3	1.73	2.66476e-08
IBD	No	49973	2508	5.02	1	-	-	-	1	-	-	-
	Yes	1691	89	5.26	1.11	0.88	1.4	0.3942	1.08	0.85	1.36	0.5251
OCD
PUD	No	46841	288	0.61	1	-	-	-	1	-	-	-
	Yes	4823	53	1.1	1.54	1.11	2.15	0.01	1.53	1.13	2.09	0.0067
GERD	No	45976	276	0.6	1	-	-	-	1	-	-	-
	Yes	5688	65	1.14	1.55	1.12	2.14	0.0084	1.57	1.18	2.1	0.0022
IBS	No	49117	302	0.61	1	-	-	-	1	-	-	-
	Yes	2547	39	1.53	2.05	1.38	3.04	0.0004	2.06	1.44	2.93	6.65953e-05
IBD	No	49973	326	0.65	1	-	-	-	1	-	-	-
	Yes	1691	15	0.89	1.39	0.78	2.47	0.2661	1.3	0.74	2.29	0.3535
M1: adjusted sex, birth cohort, age, income level, and urbanization level
M2: further adjusted the outcome individual’s self-corresponding gastrointestinal diagnosis

## Sheet: Supplementary Data7
Supplementary Data 7. Distributions and associations between full sibling's history of gastrointestinal disorders and risk of SCZ/BPD/MDD/OCD (sample size=3,322,959).
SCZ
		N	n	%	M1				M2
					OR	LCL	UCL	p-value	OR	LCL	UCL	p-value
PUD	No	2759558	21195	0.77	1	-	-	-	1	-	-	-
	Yes	563401	6153	1.09	1.15	1.11	1.18	<1E-16	1.12	1.09	1.16	9.51017e-13
GERD	No	2717946	21352	0.79	1	-	-	-	1	-	-	-
	Yes	605013	5996	0.99	1.1	1.07	1.13	7.4929e-12	1.09	1.06	1.12	8.49179e-10
IBS	No	3054213	24361	0.8	1	-	-	-	1	-	-	-
	Yes	268746	2987	1.11	1.22	1.17	1.27	<1E-16	1.18	1.13	1.23	1.9762e-14
IBD	No	3187186	26229	0.82	1	-	-	-	1	-	-	-
	Yes	135773	1119	0.82	1.01	0.95	1.07	0.8159	0.99	0.93	1.05	0.7063
BPD
PUD	No	2759558	27732	1	1	-	-	-	1	-	-	-
	Yes	563401	7881	1.4	1.27	1.23	1.3	<1E-16	1.2	1.17	1.23	<1E-16
GERD	No	2717946	27746	1.02	1	-	-	-	1	-	-	-
	Yes	605013	7867	1.3	1.19	1.16	1.23	<1E-16	1.15	1.12	1.18	<1E-16
IBS	No	3054213	31910	1.04	1	-	-	-	1	-	-	-
	Yes	268746	3703	1.38	1.23	1.18	1.27	<1E-16	1.16	1.12	1.2	<1E-16
IBD	No	3187186	34112	1.07	1	-	-	-	1	-	-	-
	Yes	135773	1501	1.11	1.04	0.99	1.1	0.1166	0.97	0.91	1.02	0.24
MDD
PUD	No	2759558	152061	5.51	1	-	-	-	1	-	-	-
	Yes	563401	43365	7.7	1.24	1.22	1.25	<1E-16	1.21	1.19	1.22	<1E-16
GERD	No	2717946	151928	5.59	1	-	-	-	1	-	-	-
	Yes	605013	43498	7.19	1.18	1.16	1.19	<1E-16	1.17	1.15	1.18	<1E-16
IBS	No	3054213	174714	5.72	1	-	-	-	1	-	-	-
	Yes	268746	20712	7.71	1.22	1.2	1.24	<1E-16	1.2	1.18	1.21	<1E-16
IBD	No	3187186	186849	5.86	1	-	-	-	1	-	-	-
	Yes	135773	8577	6.32	1.09	1.07	1.12	1.39444e-13	1.03	1.01	1.06	0.0079
OCD
PUD	No	2759558	13684	0.5	1	-	-	-	1	-	-	-
	Yes	563401	3399	0.6	1.26	1.21	1.31	<1E-16	1.2	1.15	1.25	<1E-16
GERD	No	2717946	13368	0.49	1	-	-	-	1	-	-	-
	Yes	605013	3715	0.61	1.3	1.25	1.35	<1E-16	1.25	1.21	1.3	<1E-16
IBS	No	3054213	15119	0.5	1	-	-	-	1	-	-	-
	Yes	268746	1964	0.73	1.5	1.43	1.57	<1E-16	1.37	1.3	1.44	<1E-16
IBD	No	3187186	16337	0.51	1	-	-	-	1	-	-	-
	Yes	135773	746	0.55	1.13	1.05	1.22	0.0015	1.03	0.96	1.12	0.3907
M1: adjusted sex, birth cohort, age, income level, urbanization level, sibling’s age, and sibling size
M2: further adjusted the outcome individual’s self-corresponding gastrointestinal diagnosis

## Sheet: Supplementary Data8
Supplementary Data 8. Distributions and associations between full sibling's history of gastrointestinal disorders (dose-response relationship) and risk of SCZ/BPD/MDD/OCD (sample size=3,322,959).
SCZ
	N	n	%	M1				M2
				OR	LCL	UCL	p-value	OR	LCL	UCL	p-value
PUD
<1E-16	2759558	21195	0.77	1	-	-	-	1	-	-	-
1	515629	5562	1.08	1.14	1.11	1.18	<1E-16	1.12	1.09	1.16	9.51017e-13
≥2	47772	591	1.24	1.22	1.11	1.33	1.62579e-05	1.17	1.07	1.28	0.000593802
GERD
<1E-16	2717946	21352	0.79	1	-	-	-	1	-	-	-
1	556328	5478	0.98	1.1	1.07	1.13	7.4929e-12	1.09	1.06	1.13	1.27352e-07
≥2	48685	518	1.06	1.11	1.01	1.21	0.0323	1.09	0.99	1.19	0.0778
IBS
<1E-16	3054213	24361	0.8	1	-	-	-	1	-	-	-
1	255367	2816	1.1	1.21	1.16	1.26	<1E-16	1.18	1.13	1.23	1.9762e-14
≥2	13379	171	1.28	1.38	1.18	1.62	6.77729e-05	1.2	1.03	1.4	0.0188
IBD
<1E-16	3187186	26229	0.82	1	-	-	-	1	-	-	-
1	123513	1036	0.84	1.02	0.96	1.09	0.5224	1	0.94	1.07	0.9307
≥2	12260	83	0.68	0.85	0.69	1.07	0.1626	0.81	0.65	1.02	0.0699
BPD
PUD
<1E-16	2759558	27732	1	1	-	-	-	1	-	-	-
1	515629	7171	1.39	1.26	1.22	1.29	<1E-16	1.2	1.16	1.23	<1E-16
≥2	47772	710	1.49	1.37	1.27	1.49	1.13243e-14	1.23	1.13	1.33	6.36887e-07
GERD
<1E-16	2717946	27746	1.02	1	-	-	-	1	-	-	-
1	556328	7155	1.29	1.18	1.15	1.21	<1E-16	1.14	1.11	1.18	<1E-16
≥2	48685	712	1.46	1.38	1.27	1.49	2.66454e-15	1.27	1.17	1.37	2.89768e-09
IBS
<1E-16	3054213	31910	1.04	1	-	-	-	1	-	-	-
1	255367	3495	1.37	1.22	1.17	1.26	<1E-16	1.16	1.12	1.2	<1E-16
≥2	13379	208	1.55	1.44	1.23	1.67	2.95165e-06	1.15	0.99	1.33	0.0642
IBD
<1E-16	3187186	34112	1.07	1	-	-	-	1	-	-	-
1	123513	1379	1.12	1.05	0.99	1.11	0.0962	0.98	0.92	1.04	0.4529
≥2	12260	122	1	0.99	0.83	1.19	0.9402	0.84	0.7	1.02	0.0715
MDD
PUD
<1E-16	2759558	152061	5.51	1	-	-	-	1	-	-	-
1	515629	39238	7.61	1.22	1.21	1.24	<1E-16	1.2	1.18	1.21	<1E-16
≥2	47772	4127	8.64	1.41	1.36	1.46	<1E-16	1.33	1.29	1.38	<1E-16
GERD
<1E-16	2717946	151928	5.59	1	-	-	-	1	-	-	-
1	556328	39699	7.14	1.17	1.16	1.18	<1E-16	1.16	1.15	1.18	<1E-16
≥2	48685	3799	7.8	1.28	1.23	1.33	<1E-16	1.24	1.2	1.28	<1E-16
IBS
<1E-16	3054213	174714	5.72	1	-	-	-	1	-	-	-
1	255367	19640	7.69	1.22	1.2	1.24	<1E-16	1.2	1.18	1.22	<1E-16
≥2	13379	1072	8.01	1.31	1.22	1.4	1.46549e-14	1.11	1.04	1.19	0.0018
IBD
<1E-16	3187186	186849	5.86	1	-	-	-	1	-	-	-
1	123513	7870	6.37	1.1	1.07	1.12	2.22045e-16	1.04	1.02	1.07	0.0009
≥2	12260	707	5.77	1.05	0.97	1.14	0.223	0.92	0.85	1	0.0482
OCD
PUD
<1E-16	2759558	13684	0.5	1	-	-	-	1	-	-	-
1	515629	3124	0.61	1.25	1.2	1.3	<1E-16	1.19	1.15	1.24	<1E-16
≥2	47772	275	0.58	1.44	1.26	1.64	5.86292e-08	1.3	1.15	1.48	4.56814e-05
GERD
<1E-16	2717946	13368	0.49	1	-	-	-	1	-	-	-
1	556328	3406	0.61	1.28	1.23	1.33	<1E-16	1.24	1.19	1.29	<1E-16
≥2	48685	309	0.63	1.62	1.43	1.83	1.75415e-14	1.49	1.32	1.68	9.05396e-11
IBS
<1E-16	3054213	15119	0.5	1	-	-	-	1	-	-	-
1	255367	1849	0.72	1.47	1.4	1.55	<1E-16	1.36	1.29	1.43	<1E-16
≥2	13379	115	0.86	2.11	1.73	2.59	4.06342e-13	1.54	1.26	1.87	1.81175e-05
IBD
<1E-16	3187186	16337	0.51	1	-	-	-	1	-	-	-
1	123513	674	0.55	1.11	1.02	1.2	0.0116	1.02	0.94	1.11	0.5918
≥2	12260	72	0.59	1.42	1.12	1.79	0.0037	1.19	0.94	1.51	0.1532
M1: adjusted sex, birth cohort, age, income level, urbanization level, sibling’s age, and sibling size
M2: further adjusted the outcome individual’s self-corresponding gastrointestinal diagnosis

## Sheet: Supplementary Data9
Supplementary Data 9. Sex-stratified association of individual history and family history, including parents, same-sex twins, and full siblings, of psychiatric disorders with the risk of PUD/GERD/IBS/IBD.
Subgroup	Male				Female				p for interaction
	aOR	LCL	UCL	P-value	aOR	LCL	UCL	P-value
PUD
SCZ
Within individual	1.68	1.62	1.74	<1E-16	1.48	1.42	1.54	<1E-16	<1E-16
Parents P-M+	1.13	1.09	1.17	1.33897e-11	1.25	1.2	1.29	<1E-16	0.0426
Parents P+M-	1.21	1.15	1.27	5.12923e-14	1.21	1.15	1.28	3.01381e-12	0.3164
Parents P+M+	1.32	1.03	1.7	0.0284	1.7	1.33	2.18	2.56039e-05	0.2285
Same-sex twins	1.07	0.73	1.56	0.7185	1.45	0.92	2.29	0.1104	0.237
Full siblings	1.12	1.08	1.17	2.85437e-08	1.15	1.1	1.19	3.2494e-12	0.7821
BPD
Within individual	2.27	2.2	2.34	<1E-16	2.6	2.53	2.68	<1E-16	<1E-16
Parents P-M+	1.29	1.25	1.33	<1E-16	1.33	1.29	1.36	<1E-16	0.1024
Parents P+M-	1.22	1.17	1.26	<1E-16	1.25	1.2	1.3	<1E-16	0.4289
Parents P+M+	1.51	1.34	1.71	3.45926e-11	1.49	1.31	1.7	1.99212e-09	0.3572
Same-sex twins	1.32	0.91	1.92	0.1428	2.34	1.68	3.26	4.98113e-07	0.023
Full siblings	1.21	1.16	1.25	<1E-16	1.28	1.24	1.33	<1E-16	0.0168
MDD
Within individual	2.35	2.31	2.38	<1E-16	2.56	2.53	2.59	<1E-16	<1E-16
Parents P-M+	1.26	1.24	1.27	<1E-16	1.28	1.26	1.3	<1E-16	0.6234
Parents P+M-	1.22	1.2	1.24	<1E-16	1.18	1.17	1.2	<1E-16	0.749
Parents P+M+	1.46	1.42	1.49	<1E-16	1.45	1.41	1.48	<1E-16	0.6833
Same-sex twins	1.19	0.99	1.43	0.0612	1.58	1.35	1.84	7.0159e-09	0.0122
Full siblings	1.19	1.17	1.21	<1E-16	1.25	1.23	1.27	<1E-16	0.0006
OCD
Within individual	2.1	2.01	2.19	<1E-16	2.03	1.93	2.13	<1E-16	0.3397
Parents P-M+	1.28	1.2	1.37	2.79554e-13	1.27	1.19	1.35	1.11022e-13	0.0837
Parents P+M-	1.2	1.12	1.3	1.62267e-06	1.23	1.14	1.33	1.40724e-07	0.0861
Parents P+M+	1.6	1.04	2.47	0.0342	2.67	1.8	3.95	9.66493e-07	0.104
Same-sex twins	1.6	1.06	2.42	0.0244	1.38	0.86	2.23	0.1863	0.7118
Full siblings	1.26	1.19	1.33	4.44089e-16	1.21	1.15	1.28	3.01381e-12	0.2375
GERD
	Male				Female				p for interaction
	aOR	LCL	UCL	P-value	aOR	LCL	UCL	P-value
SCZ
Within individual	1.43	1.38	1.48	<1E-16	1.24	1.19	1.29	<1E-16	<1E-16
Parents P-M+	1.11	1.06	1.15	5.16839e-07	1.18	1.13	1.22	<1E-16	0.0204
Parents P+M-	1.17	1.11	1.23	2.02961e-09	1.18	1.12	1.24	1.83528e-10	0.2878
Parents P+M+	1.31	1.03	1.67	0.0302	1.28	0.99	1.64	0.0594	0.2444
Same-sex twins	1.11	0.75	1.65	0.5913	1.15	0.75	1.78	0.5199	0.9038
Full siblings	1.1	1.05	1.14	5.54329e-06	1.07	1.03	1.12	0.0002	0.0683
BPD
Within individual	2.06	2	2.12	<1E-16	2.32	2.25	2.38	<1E-16	<1E-16
Parents P-M+	1.22	1.19	1.26	<1E-16	1.27	1.24	1.31	<1E-16	0.0538
Parents P+M-	1.18	1.14	1.23	<1E-16	1.23	1.18	1.27	<1E-16	0.3962
Parents P+M+	1.4	1.24	1.58	5.23191e-08	1.53	1.36	1.73	4.27858e-12	0.3742
Same-sex twins	1.31	0.89	1.93	0.1743	1.53	1.11	2.12	0.01	0.5484
Full siblings	1.16	1.12	1.21	5.17364e-14	1.21	1.17	1.25	<1E-16	0.1933
MDD
Within individual	2.18	2.15	2.21	<1E-16	2.28	2.25	2.31	<1E-16	0.0007
Parents P-M+	1.22	1.2	1.23	<1E-16	1.23	1.22	1.24	<1E-16	0.3963
Parents P+M-	1.19	1.18	1.21	<1E-16	1.19	1.17	1.21	<1E-16	0.7056
Parents P+M+	1.42	1.38	1.45	<1E-16	1.4	1.37	1.44	<1E-16	0.6709
Same-sex twins	1.25	1.05	1.49	0.0105	1.38	1.2	1.59	7.23903e-06	0.3236
Full siblings	1.15	1.13	1.17	<1E-16	1.18	1.17	1.2	<1E-16	0.1243
OCD
Within individual	2.14	2.06	2.23	<1E-16	2.04	1.95	2.14	<1E-16	0.1024
Parents P-M+	1.32	1.24	1.4	<1E-16	1.31	1.23	1.39	<1E-16	0.3902
Parents P+M-	1.27	1.18	1.36	4.12281e-11	1.31	1.22	1.41	2.60902e-13	0.3872
Parents P+M+	1.65	1.07	2.53	0.0231	2.05	1.4	2.99	0.0002	0.4515
Same-sex twins	1.4	0.93	2.1	0.1031	1.61	1.05	2.47	0.0299	0.5886
Full siblings	1.3	1.24	1.37	<1E-16	1.26	1.2	1.32	<1E-16	0.1783
IBS
	Male				Female				p for interaction
	aOR	LCL	UCL	P-value	aOR	LCL	UCL	P-value
SCZ
Within individual	1.98	1.9	2.07	<1E-16	1.94	1.85	2.04	<1E-16	0.9712
Parents P-M+	1.18	1.12	1.24	1.83528e-10	1.27	1.2	1.33	<1E-16	0.002
Parents P+M-	1.29	1.21	1.38	3.13083e-14	1.18	1.1	1.27	6.33568e-06	0.0912
Parents P+M+	1.29	0.93	1.79	0.1333	1.39	1	1.93	0.0514	0.1473
Same-sex twins	1.09	0.64	1.86	0.7453	1.67	0.97	2.85	0.0621	0.1823
Full siblings	1.2	1.14	1.27	3.63369e-11	1.18	1.12	1.24	1.83528e-10	0.6959
BPD
Within individual	2.39	2.3	2.48	<1E-16	2.57	2.48	2.67	<1E-16	0.0014
Parents P-M+	1.28	1.23	1.33	<1E-16	1.31	1.25	1.36	<1E-16	0.0069
Parents P+M-	1.28	1.22	1.34	<1E-16	1.28	1.22	1.35	<1E-16	0.1486
Parents P+M+	1.47	1.25	1.73	3.36513e-06	1.36	1.14	1.61	0.0006	0.2434
Same-sex twins	1.38	0.86	2.21	0.1797	1.33	0.84	2.13	0.2278	0.8591
Full siblings	1.2	1.14	1.26	9.26148e-13	1.24	1.18	1.3	<1E-16	0.2511
MDD
Within individual	2.57	2.53	2.62	<1E-16	2.43	2.4	2.47	<1E-16	<1E-16
Parents P-M+	1.29	1.27	1.31	<1E-16	1.28	1.26	1.3	<1E-16	0.105
Parents P+M-	1.29	1.27	1.32	<1E-16	1.21	1.19	1.24	<1E-16	0.3198
Parents P+M+	1.53	1.49	1.58	<1E-16	1.5	1.45	1.55	<1E-16	0.4693
Same-sex twins	1.21	0.96	1.52	0.1125	1.52	1.25	1.85	2.83097e-05	0.1607
Full siblings	1.21	1.18	1.24	<1E-16	1.21	1.18	1.24	<1E-16	0.9688
OCD
Within individual	3.17	3.03	3.32	<1E-16	2.74	2.59	2.9	<1E-16	<1E-16
Parents P-M+	1.45	1.34	1.57	<1E-16	1.45	1.33	1.57	<1E-16	0.1938
Parents P+M-	1.48	1.35	1.62	<1E-16	1.33	1.2	1.47	3.61886e-08	0.2028
Parents P+M+	2.13	1.28	3.55	0.0038	1.33	0.73	2.42	0.3571	0.3466
Same-sex twins	1.87	1.14	3.06	0.0128	2.13	1.2	3.8	0.0101	0.9328
Full siblings	1.53	1.43	1.63	<1E-16	1.43	1.33	1.52	<1E-16	0.0865
IBD
	Male				Female				p for interaction
	aOR	LCL	UCL	P-value	aOR	LCL	UCL	P-value
SCZ
Within individual	1.16	1.08	1.25	6.89152e-05	1.2	1.1	1.3	1.88361e-05	0.139
Parents P-M+	1.02	0.95	1.1	0.5637	1.23	1.14	1.33	1.40724e-07	0.51
Parents P+M-	1.01	0.92	1.11	0.867	1.09	0.98	1.21	0.0967	0.9745
Parents P+M+	1	0.61	1.65	0.9979	1.29	0.78	2.12	0.3167	0.6478
Same-sex twins	1.16	0.53	2.57	0.7087	0.44	0.13	1.54	0.1991	0.1971
Full siblings	0.97	0.89	1.06	0.5097	1.09	1	1.18	0.0527	0.0173
BPD
Within individual	1.34	1.26	1.43	<1E-16	1.51	1.42	1.6	<1E-16	0.001
Parents P-M+	1.17	1.11	1.24	2.74318e-08	1.2	1.14	1.28	6.82222e-10	0.5879
Parents P+M-	1.08	1.01	1.16	0.0278	1.14	1.05	1.22	0.0011	0.9767
Parents P+M+	1	0.77	1.31	0.98	1.58	1.25	2	0.0011	0.7084
Same-sex twins	0.76	0.35	1.69	0.5049	1.13	0.54	2.37	0.7521	0.3992
Full siblings	1.03	0.95	1.1	0.4922	1.08	1.01	1.16	0.0319	0.0915
MDD
Within individual	1.34	1.3	1.38	<1E-16	1.41	1.37	1.45	<1E-16	<1E-16
Parents P-M+	1.16	1.14	1.19	<1E-16	1.17	1.14	1.2	<1E-16	0.7868
Parents P+M-	1.13	1.1	1.16	<1E-16	1.15	1.11	1.19	3.55271e-15	0.8928
Parents P+M+	1.28	1.22	1.35	<1E-16	1.22	1.16	1.29	2.16271e-13	0.7808
Same-sex twins	1.01	0.71	1.43	0.9683	1.2	0.89	1.61	0.2315	0.4099
Full siblings	1.08	1.05	1.12	2.94627e-06	1.11	1.08	1.15	7.31275e-11	0.0056
OCD
Within individual	1.46	1.35	1.58	<1E-16	1.4	1.27	1.54	7.78977e-12	0.7835
Parents P-M+	1.31	1.17	1.46	1.75066e-06	1	0.87	1.15	0.9775	0.8088
Parents P+M-	1.09	0.95	1.26	0.2234	1.15	0.99	1.34	0.0701	0.8498
Parents P+M+	1.44	0.68	3.08	0.3415	1.07	0.38	3.01	0.8943	0.7686
Same-sex twins	1.22	0.58	2.56	0.597	1.55	0.74	3.26	0.25	0.589
Full siblings	1.11	1	1.24	0.0406	1.22	1.1	1.35	0.0001	0.1692
aOR: adjusted sex, birth cohort, age, income level, urbanization level, father’s age, and mother’s age and outcome individual’s self-corresponding psychiatric disorder diagnosis

## Sheet: Supplementary Data10
Supplementary Data 10. Sex-stratified association of individual history and family history, including parents, same-sex twins, and full siblings, of gastrointestinal disorders with the risk of SCZ/BPD/MDD/OCD.
	Male				Female				p for interaction
	aOR	LCL	UCL	P-value	aOR	LCL	UCL	P-value
SCZ
PUD
Within individual	1.67	1.62	1.73	<1E-16	1.49	1.43	1.54	<1E-16	<1E-16
Parents P-M+	0.98	0.94	1.01	0.2112	0.97	0.93	1.02	0.205	0.3192
Parents P+M-	1.03	0.99	1.06	0.1502	1	0.96	1.04	0.8561	0.3581
Parents P+M+	1.01	0.97	1.05	0.5295	0.98	0.94	1.03	0.4976	0.1507
Same-sex twins	1.12	0.78	1.6	0.5438	1.55	1	2.41	0.0502	0.6179
Full siblings	1.14	1.1	1.19	6.52625e-11	1.11	1.06	1.16	5.68333e-06	0.0014
GERD
Within individual	1.43	1.38	1.48	<1E-16	1.24	1.19	1.29	<1E-16	<1E-16
Parents P-M+	0.95	0.91	0.98	0.0026	0.93	0.89	0.97	0.0003	0.4015
Parents P+M-	1.01	0.97	1.04	0.741	0.96	0.92	1	0.0794	0.3754
Parents P+M+	0.92	0.88	0.96	0.0004	0.91	0.86	0.97	0.0016	0.1622
Same-sex twins	1.19	0.82	1.71	0.3618	1.21	0.8	1.84	0.3593	0.7987
Full siblings	1.09	1.05	1.13	4.21106e-06	1.1	1.05	1.15	4.0093e-05	0.1732
IBS
Within individual	1.98	1.9	2.06	<1E-16	1.95	1.86	2.04	<1E-16	0.2811
Parents P-M+	1.1	1.05	1.14	5.54329e-06	1.04	0.99	1.09	0.1499	0.2575
Parents P+M-	1.13	1.08	1.18	6.29483e-08	1.06	1.01	1.12	0.0195	0.3479
Parents P+M+	1.11	1.03	1.2	0.0053	1.05	0.96	1.15	0.2833	0.1489
Same-sex twins	1.29	0.8	2.07	0.2902	1.91	1.16	3.14	0.0111	0.4077
Full siblings	1.19	1.13	1.25	1.41451e-11	1.17	1.11	1.24	2.74318e-08	0.2328
IBD
Within individual	1.15	1.07	1.24	0.0002	1.19	1.1	1.3	4.46703e-05	0.4668
Parents P-M+	0.98	0.9	1.07	0.6623	1.1	0.99	1.21	0.0653	0.2052
Parents P+M-	1.05	0.96	1.15	0.3081	0.98	0.88	1.1	0.7588	0.6551
Parents P+M+	0.87	0.73	1.03	0.1144	1.02	0.85	1.23	0.8188	0.1133
Same-sex twins	1.06	0.45	2.48	0.8959	0.44	0.13	1.49	0.1884	0.2277
Full siblings	0.98	0.9	1.07	0.6624	1	0.91	1.09	0.931	0.7978
BPD
	Male				Female				p for interaction
	aOR	LCL	UCL	P-value	aOR	LCL	UCL	P-value
PUD
Within individual	2.25	2.19	2.32	<1E-16	2.62	2.54	2.69	<1E-16	<1E-16
Parents P-M+	1.11	1.07	1.15	1.39759e-08	1.1	1.07	1.14	3.72823e-09	0.7981
Parents P+M-	1.04	1.01	1.08	0.0157	1.06	1.02	1.09	0.0021	0.5157
Parents P+M+	1.17	1.13	1.21	<1E-16	1.13	1.09	1.17	1.33897e-11	0.2664
Same-sex twins	1.24	0.86	1.79	0.2396	2.34	1.71	3.22	1.39664e-07	0.013
Full siblings	1.21	1.16	1.26	<1E-16	1.19	1.15	1.23	<1E-16	0.8397
GERD
Within individual	2.05	1.99	2.12	<1E-16	2.32	2.26	2.39	<1E-16	<1E-16
Parents P-M+	1.09	1.06	1.13	1.27352e-07	1.08	1.05	1.12	2.94627e-06	0.6802
Parents P+M-	1.05	1.01	1.09	0.0095	1.05	1.01	1.09	0.0058	0.5266
Parents P+M+	1.1	1.05	1.15	4.0093e-05	1.04	1	1.09	0.0586	0.3084
Same-sex twins	1.3	0.89	1.9	0.1684	1.56	1.15	2.13	0.0047	0.4512
Full siblings	1.16	1.12	1.2	<1E-16	1.15	1.11	1.19	3.55271e-15	0.8179
IBS
Within individual	2.39	2.3	2.48	<1E-16	2.59	2.5	2.68	<1E-16	0.0052
Parents P-M+	1.15	1.11	1.2	2.10409e-12	1.09	1.05	1.13	4.21106e-06	0.6784
Parents P+M-	1.09	1.05	1.14	3.99469e-05	1.08	1.03	1.13	0.0004	0.5323
Parents P+M+	1.14	1.06	1.22	0.0003	1.11	1.03	1.19	0.0045	0.3133
Same-sex twins	1.41	0.89	2.24	0.1428	1.39	0.89	2.17	0.146	0.9173
Full siblings	1.18	1.12	1.24	1.83528e-10	1.14	1.09	1.2	9.1767e-08	0.5318
IBD
Within individual	1.34	1.26	1.43	<1E-16	1.52	1.43	1.62	<1E-16	0.005
Parents P-M+	1.07	0.98	1.15	0.1199	1.06	0.98	1.14	0.1775	0.7079
Parents P+M-	1.11	1.02	1.21	0.0122	1.02	0.93	1.11	0.7103	0.8096
Parents P+M+	0.94	0.8	1.1	0.4297	0.92	0.79	1.08	0.3045	0.3355
Same-sex twins	0.77	0.33	1.76	0.5281	1.16	0.52	2.6	0.7164	0.4697
Full siblings	1	0.92	1.08	0.9371	0.94	0.87	1.02	0.1248	0.8373
MDD
	Male				Female				p for interaction
	aOR	LCL	UCL	P-value	aOR	LCL	UCL	P-value
PUD
Within individual	2.34	2.31	2.37	<1E-16	2.56	2.53	2.59	<1E-16	<1E-16
Parents P-M+	1.15	1.13	1.17	<1E-16	1.16	1.14	1.17	<1E-16	0.3557
Parents P+M-	1.09	1.07	1.11	<1E-16	1.07	1.06	1.09	<1E-16	0.4142
Parents P+M+	1.22	1.2	1.24	<1E-16	1.2	1.18	1.22	<1E-16	0.4648
Same-sex twins	1.25	1.04	1.49	0.0147	1.71	1.47	1.98	1.65135e-12	0.0149
Full siblings	1.22	1.2	1.24	<1E-16	1.2	1.18	1.22	<1E-16	0.136
GERD
Within individual	2.18	2.15	2.21	<1E-16	2.28	2.25	2.3	<1E-16	0.0002
Parents P-M+	1.14	1.12	1.16	<1E-16	1.13	1.11	1.14	<1E-16	0.2177
Parents P+M-	1.1	1.08	1.12	<1E-16	1.06	1.05	1.08	4.44089e-16	0.4461
Parents P+M+	1.17	1.15	1.2	<1E-16	1.14	1.12	1.16	<1E-16	0.5957
Same-sex twins	1.34	1.13	1.58	0.0007	1.49	1.3	1.71	1.18111e-08	0.4073
Full siblings	1.18	1.16	1.2	<1E-16	1.16	1.14	1.18	<1E-16	0.0564
IBS
Within individual	2.57	2.53	2.62	<1E-16	2.44	2.4	2.48	<1E-16	<1E-16
Parents P-M+	1.17	1.15	1.19	<1E-16	1.15	1.13	1.17	<1E-16	0.1693
Parents P+M-	1.15	1.13	1.17	<1E-16	1.09	1.07	1.11	<1E-16	0.4891
Parents P+M+	1.19	1.15	1.23	<1E-16	1.15	1.12	1.19	<1E-16	0.6766
Same-sex twins	1.33	1.06	1.67	0.0129	1.64	1.36	1.98	2.43287e-07	0.1748
Full siblings	1.23	1.2	1.26	<1E-16	1.17	1.15	1.2	<1E-16	<1E-16
IBD
Within individual	1.34	1.3	1.38	<1E-16	1.42	1.38	1.46	<1E-16	0.0015
Parents P-M+	1.06	1.02	1.1	0.0025	1.02	0.98	1.05	0.398	0.6659
Parents P+M-	1.06	1.02	1.1	0.0043	1.02	0.98	1.06	0.2784	0.2533
Parents P+M+	0.96	0.89	1.03	0.2616	0.96	0.9	1.02	0.217	0.3027
Same-sex twins	0.98	0.69	1.39	0.8925	1.17	0.85	1.6	0.332	0.3338
Full siblings	1.05	1.01	1.09	0.0096	1.02	0.99	1.06	0.1507	0.7328
OCD
	Male				Female				p for interaction
	aOR	LCL	UCL	P-value	aOR	LCL	UCL	P-value
PUD
Within individual	2.1	2.01	2.19	<1E-16	2.05	1.95	2.14	<1E-16	0.3041
Parents P-M+	1.11	1.06	1.16	5.68333e-06	1.17	1.1	1.23	3.5946e-08	0.8546
Parents P+M-	1.11	1.06	1.16	5.68333e-06	1.1	1.05	1.17	0.0003	0.971
Parents P+M+	1.19	1.14	1.25	1.33449e-13	1.25	1.18	1.32	5.9952e-15	0.3652
Same-sex twins	1.57	1.04	2.37	0.0302	1.48	0.92	2.37	0.107	0.8828
Full siblings	1.16	1.1	1.23	1.90408e-07	1.25	1.18	1.32	5.9952e-15	0.0012
GERD
Within individual	2.14	2.05	2.23	<1E-16	2.06	1.97	2.16	<1E-16	0.9336
Parents P-M+	1.15	1.1	1.2	3.04448e-10	1.15	1.09	1.21	1.55755e-07	0.8618
Parents P+M-	1.17	1.12	1.23	5.05282e-11	1.1	1.04	1.16	0.001	0.9864
Parents P+M+	1.25	1.18	1.32	5.9952e-15	1.24	1.16	1.32	6.75464e-11	0.379
Same-sex twins	1.46	0.99	2.16	0.0561	1.7	1.1	2.63	0.0163	0.5586
Full siblings	1.23	1.17	1.29	<1E-16	1.29	1.21	1.36	<1E-16	0.027
IBS
Within individual	3.19	3.05	3.34	<1E-16	2.78	2.63	2.94	<1E-16	0.0025
Parents P-M+	1.26	1.2	1.33	<1E-16	1.27	1.19	1.34	2.88658e-15	0.9798
Parents P+M-	1.34	1.27	1.41	<1E-16	1.27	1.19	1.35	1.11022e-13	0.9909
Parents P+M+	1.44	1.32	1.57	2.22045e-16	1.34	1.21	1.49	3.55648e-08	0.4243
Same-sex twins	1.99	1.25	3.15	0.0035	2.17	1.24	3.81	0.0067	0.9192
Full siblings	1.37	1.29	1.47	<1E-16	1.37	1.27	1.47	<1E-16	0.8594
IBD
Within individual	1.47	1.36	1.6	<1E-16	1.41	1.28	1.56	9.87077e-12	0.3725
Parents P-M+	0.98	0.88	1.1	0.7242	0.99	0.87	1.13	0.9202	0.5682
Parents P+M-	1.11	1	1.24	0.0612	1.06	0.92	1.21	0.4295	0.6652
Parents P+M+	0.89	0.72	1.1	0.2768	1	0.78	1.27	0.9761	0.4285
Same-sex twins	1.16	0.53	2.57	0.7084	1.54	0.72	3.31	0.264	0.6916
Full siblings	1.08	0.98	1.2	0.1245	0.98	0.87	1.1	0.699	0.1988
aOR: adjusted sex, birth cohort, age, income level, urbanization level, father’s age, and mother’s age and outcome individual’s self-corresponding gastrointestinal diagnosis

[truncated: 3 more sheets: Supplementary Data11, Supplementary Data12, Supplementary Data13]
